# Supplementary material for: NAC Pre-Administration Prevents Cardiac Mitochondrial Bioenergetics, Dynamics, Biogenesis, and Redox Alteration in Folic Acid-AKI-Induced Cardio-Renal Syndrome Type 3
Source: Antioxidants (Basel). 2023 Aug 10;12(8):1592. doi: 10.3390/antiox12081592 (PMC10451243; doi:10.3390/antiox12081592)
Supplement: Supplementary file 1 [file antioxidants-12-01592-s001.zip]

Archive with 1 entries (1 files):
- antioxidants-2503762-supplementary.pdf
